# Supplementary material for: Effect of Microwave Treatment in a High Pressure Microwave Reactor on Graphene Oxide Reduction Process—TEM, XRD, Raman, IR and Surface Electron Spectroscopic Studies
Source: Materials (Basel). 2021 Sep 30;14(19):5728. doi: 10.3390/ma14195728 (PMC8510118; doi:10.3390/ma14195728)
Supplement: Supplementary file 1 [file materials-14-05728-s001.zip]

Archive with 1 entries (1 files):
- materials-1384044-supplementary.pdf
